# Supplementary material for: ﻿Revisiting the phylogeny and taxonomy of the genus Sidera (Hymenochaetales, Basidiomycota) with particular emphasis on S.vulgaris
Source: MycoKeys. 2024 May 7;105:119–37. doi: 10.3897/mycokeys.105.121601 (PMC11094396; doi:10.3897/mycokeys.105.121601)
Supplement: XML Treatment for Sidera vulgaris [file mycokeys.105.121601-treatment1.xml]

<!DOCTYPE tp:taxon-treatment
  PUBLIC "-//TaxonX//DTD Taxonomic Treatment Publishing DTD v0 20100105//EN" "tax-treatment-NSO.dtd">
<tp:taxon-treatment xmlns:tp="http://www.plazi.org/taxpub"><tp:treatment-meta><kwd-group><label>Taxon classification</label><kwd>
                <named-content content-type="kingdom">Fungi</named-content>
              </kwd><kwd>
                <named-content content-type="order">Hymenochaetales</named-content>
              </kwd><kwd>
                <named-content content-type="family">Cantharellaceae</named-content>
              </kwd></kwd-group><mixed-citation publication-type="journal"><person-group><name><surname>Fryssouli</surname><given-names>Vassiliki</given-names></name><name><surname>Polemis</surname><given-names>Elias</given-names></name><name><surname>Typas</surname><given-names>Milton A.</given-names></name><name><surname>Zervakis</surname><given-names>Georgios I.</given-names></name></person-group><article-title>﻿Revisiting the phylogeny and taxonomy of the genus <italic><tp:taxon-name><tp:taxon-name-part taxon-name-part-type="genus" reg="Sidera">Sidera</tp:taxon-name-part></tp:taxon-name></italic> (<tp:taxon-name><tp:taxon-name-part taxon-name-part-type="order">Hymenochaetales</tp:taxon-name-part></tp:taxon-name>, <tp:taxon-name><tp:taxon-name-part taxon-name-part-type="phylum">Basidiomycota</tp:taxon-name-part></tp:taxon-name>) with particular emphasis on <italic><tp:taxon-name><tp:taxon-name-part taxon-name-part-type="genus" reg="Sidera">S.</tp:taxon-name-part><tp:taxon-name-part taxon-name-part-type="species" reg="vulgaris">vulgaris</tp:taxon-name-part></tp:taxon-name></italic></article-title><source>MycoKeys</source><day>07</day><month>05</month><year>2024</year><volume>105</volume><fpage>119</fpage><lpage>137</lpage><pub-id pub-id-type="doi">10.3897/mycokeys.105.121601</pub-id></mixed-citation></tp:treatment-meta><tp:nomenclature><label>﻿</label><tp:taxon-name>
              <object-id xmlns:xlink="http://www.w3.org/1999/xlink" content-type="arpha" xlink:type="simple">457C3BB2-2DC5-5877-A377-AF3D8B92B624</object-id>
              <tp:taxon-name-part taxon-name-part-type="genus" reg="Sidera">Sidera</tp:taxon-name-part>
              <tp:taxon-name-part taxon-name-part-type="species" reg="vulgaris">vulgaris</tp:taxon-name-part>
            </tp:taxon-name><tp:taxon-authority>(Fr.) Miettinen, Mycological Progress 10 (2): 136 (2011)</tp:taxon-authority><xref ref-type="fig" rid="F1">Figs 1</xref><xref ref-type="fig" rid="F2">, 2</xref><tp:nomenclature-citation-list><tp:nomenclature-citation><tp:taxon-name>
                  <tp:taxon-name-part taxon-name-part-type="genus" reg="Polyporus">Polyporus</tp:taxon-name-part>
                  <tp:taxon-name-part taxon-name-part-type="species" reg="vulgaris">vulgaris</tp:taxon-name-part>
                </tp:taxon-name><comment>Fr., Systema Mycologicum 1: 381 (1821). Basionym.</comment></tp:nomenclature-citation><tp:nomenclature-citation><tp:taxon-name>
                  <tp:taxon-name-part taxon-name-part-type="genus" reg="Skeletocutis">Skeletocutis</tp:taxon-name-part>
                  <tp:taxon-name-part taxon-name-part-type="species" reg="vulgaris">vulgaris</tp:taxon-name-part>
                </tp:taxon-name><comment>(Fr.) Niemelä &amp; Y.C. Dai, Annales Botanici Fennici 34 (2): 135 (1997). Synonyms.</comment></tp:nomenclature-citation></tp:nomenclature-citation-list></tp:nomenclature><tp:treatment-sec sec-type="description" id="SECID0E4QBI"><title>Description.</title><p><bold><italic>Basidioma</italic></bold>—Annual to biennial, resupinate, soft when fresh and rather tough, soft-corky after drying, confluent and widely effused covering extended under-surface of decaying logs, 0.8–2.0 mm thick at the centre; pore surface white to cream when fresh, becoming yellowish to buff when dry; sterile margin indistinct, cottony, white, thinning-out; pores very small, roundish, (5) 6–8 (10) per mm (n = 273/13); dissepiments thin, entire to slightly lacerate; subiculum very thin, cottony, concolorous with the tube layer; tubes concolorous with the poroid surface, up to 2 mm long.</p><fig id="F1" position="float" orientation="portrait"><object-id xmlns:xlink="http://www.w3.org/1999/xlink" content-type="doi" xlink:type="simple">10.3897/mycokeys.105.121601.figure1</object-id><object-id xmlns:xlink="http://www.w3.org/1999/xlink" content-type="arpha" xlink:type="simple">B00ED414-1BD9-5911-90EA-AF4C41A32470</object-id><label>Figure 1.</label><caption><p><italic><tp:taxon-name><tp:taxon-name-part taxon-name-part-type="genus" reg="Sidera">S.</tp:taxon-name-part><tp:taxon-name-part taxon-name-part-type="species" reg="vulgaris">vulgaris</tp:taxon-name-part></tp:taxon-name></italic> specimen <italic>in situ</italic> (ΑCAM 2013-0017). Scale bar: 5 cm (left); 2 cm (right).</p></caption><graphic xmlns:xlink="http://www.w3.org/1999/xlink" xlink:href="mycokeys-105-119-g001.jpg" position="float" orientation="portrait" xlink:type="simple" id="oo_1043211.jpg"><uri content-type="original_file" xlink:type="simple">https://binary.pensoft.net/fig/1043211</uri></graphic></fig><p>Hyphal system dimitic in all parts of the basidioma; generative hyphae smooth, without encrustations, septa with clamp connections; skeletal hyphae not reacting with Cotton Blue, Melzer’s reagent or <abbrev xmlns:xlink="http://www.w3.org/1999/xlink" xlink:title="5% potassium hydroxide" id="ABBRID0EJSBI" xlink:type="simple">KOH</abbrev>.</p><p><bold><italic>Subiculum</italic></bold>—Hyphae interwoven, skeletal hyphae dominating, skeletals (1.7) 2–3.5 (4.0) μm in diameter, rosette-like crystal clusters rare to common.</p><p><bold><italic>Tubes</italic></bold>—Hyphae subparallel to moderately interwoven. Generative hyphae, thin to slightly thick-walled, poorly branched, 1.7–3.0 μm in diameter. Skeletal hyphae, thick-walled to subsolid, hyaline, rarely branched, flexuous, 1.7–3.5 μm in diameter, with scattered swellings up to 7 μm. Dissepiment edges with both generative and skeletal hyphae that often bear a swollen, capitate apex, generative hyphae sometimes covered by a mucous droplet, rosette-like crystals frequent in mature basidiomata. Cystidioles seldom to abundant, fusoid, thin-walled, hyaline, basally swollen, with hyphoid neck and mostly obtuse or capitate tip, some bearing crystals at apex (asterocystidia), a few modified as halocystidia were also observed, (9.3) 12.4–19.9 (25.0) × (2.2) 2.8–4.0 (5.3) μm (n = 125/15). Basidia barrel-shaped to somewhat short-clavate, with four sterigmata and a basal clamp, (6.2) 6.8–9.9 (14.6) × (3.1) 3.8–4.7 (5.6) μm (n = 185/15); basidioles barrel-shaped, slightly shorter than the basidia.</p><fig id="F2" position="float" orientation="portrait"><object-id xmlns:xlink="http://www.w3.org/1999/xlink" content-type="doi" xlink:type="simple">10.3897/mycokeys.105.121601.figure2</object-id><object-id xmlns:xlink="http://www.w3.org/1999/xlink" content-type="arpha" xlink:type="simple">1662046E-4F11-592D-9EC9-94AD774C3BBB</object-id><label>Figure 2.</label><caption><p>Micromorphological features of <italic><tp:taxon-name><tp:taxon-name-part taxon-name-part-type="genus" reg="Sidera">S.</tp:taxon-name-part><tp:taxon-name-part taxon-name-part-type="species" reg="vulgaris">vulgaris</tp:taxon-name-part></tp:taxon-name></italic>; scale bar 5 μm [except of <bold>f</bold> and <bold>g</bold> 10 μm] <bold>a</bold> basidiospores (all specimens) <bold>b</bold> basidia (<named-content xmlns:xlink="http://www.w3.org/1999/xlink" content-type="dwc:institutional_code" xlink:title="Agricultural University of Athens" xlink:href="http://grbio.org/institution/agricultural-university-athens" xlink:type="simple">ACAM</named-content> 2013-0017, <named-content xmlns:xlink="http://www.w3.org/1999/xlink" content-type="dwc:institutional_code" xlink:title="Agricultural University of Athens" xlink:href="http://grbio.org/institution/agricultural-university-athens" xlink:type="simple">ACAM</named-content> DD2559, <abbrev xmlns:xlink="http://www.w3.org/1999/xlink" content-type="institution" xlink:title="University of Oslo" id="ABBRID0EFUBI" xlink:type="simple">HUBO</abbrev> 7745, <abbrev xmlns:xlink="http://www.w3.org/1999/xlink" content-type="institution" xlink:title="University of Oslo" id="ABBRID0EKUBI" xlink:type="simple">HUBO</abbrev> 8296, <abbrev xmlns:xlink="http://www.w3.org/1999/xlink" content-type="institution" xlink:title="University of Oslo" id="ABBRID0EPUBI" xlink:type="simple">HUBO</abbrev> 8465, <named-content xmlns:xlink="http://www.w3.org/1999/xlink" content-type="dwc:institutional_code" xlink:title="University of Salamanca" xlink:href="http://grbio.org/institution/universidad-de-salamanca" xlink:type="simple">SALA</named-content>-<tp:taxon-name><tp:taxon-name-part taxon-name-part-type="kingdom">Fungi</tp:taxon-name-part></tp:taxon-name> 3752) <bold>c</bold> hymenium with basidia and basidioles (<abbrev xmlns:xlink="http://www.w3.org/1999/xlink" content-type="institution" xlink:title="University of Oslo" id="ABBRID0EAVBI" xlink:type="simple">HUBO</abbrev> 8465) <bold>d</bold> branched and unbranched cystidioles bearing crystals at apex (asterocystidia) (<named-content xmlns:xlink="http://www.w3.org/1999/xlink" content-type="dwc:institutional_code" xlink:title="Agricultural University of Athens" xlink:href="http://grbio.org/institution/agricultural-university-athens" xlink:type="simple">ACAM</named-content> DD2559, <named-content xmlns:xlink="http://www.w3.org/1999/xlink" content-type="dwc:institutional_code" xlink:title="University of Salamanca" xlink:href="http://grbio.org/institution/universidad-de-salamanca" xlink:type="simple">SALA</named-content>-<tp:taxon-name><tp:taxon-name-part taxon-name-part-type="kingdom">Fungi</tp:taxon-name-part></tp:taxon-name> 3752, <named-content xmlns:xlink="http://www.w3.org/1999/xlink" content-type="dwc:institutional_code" xlink:title="University of Salamanca" xlink:href="http://grbio.org/institution/universidad-de-salamanca" xlink:type="simple">SALA</named-content>-<tp:taxon-name><tp:taxon-name-part taxon-name-part-type="kingdom">Fungi</tp:taxon-name-part></tp:taxon-name> 4111) <bold>e</bold> hymenial cystidioles (<named-content xmlns:xlink="http://www.w3.org/1999/xlink" content-type="dwc:institutional_code" xlink:title="Agricultural University of Athens" xlink:href="http://grbio.org/institution/agricultural-university-athens" xlink:type="simple">ACAM</named-content> DD2559, <abbrev xmlns:xlink="http://www.w3.org/1999/xlink" content-type="institution" xlink:title="University of Oslo" id="ABBRID0EHWBI" xlink:type="simple">HUBO</abbrev> 8296, <named-content xmlns:xlink="http://www.w3.org/1999/xlink" content-type="dwc:institutional_code" xlink:title="University of Salamanca" xlink:href="http://grbio.org/institution/universidad-de-salamanca" xlink:type="simple">SALA</named-content>-<tp:taxon-name><tp:taxon-name-part taxon-name-part-type="kingdom">Fungi</tp:taxon-name-part></tp:taxon-name> 3749) <bold>f</bold> hyphae of the subiculum with dominating skeletals (<named-content xmlns:xlink="http://www.w3.org/1999/xlink" content-type="dwc:institutional_code" xlink:title="Agricultural University of Athens" xlink:href="http://grbio.org/institution/agricultural-university-athens" xlink:type="simple">ACAM</named-content> 2013-0017) <bold>g</bold> dissepiment edges with skeletal and generative hyphal ends (<abbrev xmlns:xlink="http://www.w3.org/1999/xlink" content-type="institution" xlink:title="University of Oslo" id="ABBRID0E6WBI" xlink:type="simple">HUBO</abbrev> 7745) <bold>h</bold> details of the rosette-like crystal clusters from tramal hyphae (<abbrev xmlns:xlink="http://www.w3.org/1999/xlink" content-type="institution" xlink:title="University of Oslo" id="ABBRID0EGXBI" xlink:type="simple">HUBO</abbrev> 7745) <bold>i</bold> capitate ends of generative hyphae from dissepiments and hymenium (with mucous droplets) (<abbrev xmlns:xlink="http://www.w3.org/1999/xlink" content-type="institution" xlink:title="University of Oslo" id="ABBRID0ENXBI" xlink:type="simple">HUBO</abbrev> 8296, <named-content xmlns:xlink="http://www.w3.org/1999/xlink" content-type="dwc:institutional_code" xlink:title="University of Salamanca" xlink:href="http://grbio.org/institution/universidad-de-salamanca" xlink:type="simple">SALA</named-content>-<tp:taxon-name><tp:taxon-name-part taxon-name-part-type="kingdom">Fungi</tp:taxon-name-part></tp:taxon-name> 3749, <named-content xmlns:xlink="http://www.w3.org/1999/xlink" content-type="dwc:institutional_code" xlink:title="University of Salamanca" xlink:href="http://grbio.org/institution/universidad-de-salamanca" xlink:type="simple">SALA</named-content>-<tp:taxon-name><tp:taxon-name-part taxon-name-part-type="kingdom">Fungi</tp:taxon-name-part></tp:taxon-name> 3752) <bold>j</bold> skeletal hyphae from dissepiments with swellings (<named-content xmlns:xlink="http://www.w3.org/1999/xlink" content-type="dwc:institutional_code" xlink:title="Agricultural University of Athens" xlink:href="http://grbio.org/institution/agricultural-university-athens" xlink:type="simple">ACAM</named-content> 2013-0017, <abbrev xmlns:xlink="http://www.w3.org/1999/xlink" content-type="institution" xlink:title="University of Oslo" id="ABBRID0ENYBI" xlink:type="simple">HUBO</abbrev> 7745, <named-content xmlns:xlink="http://www.w3.org/1999/xlink" content-type="dwc:institutional_code" xlink:title="University of Salamanca" xlink:href="http://grbio.org/institution/universidad-de-salamanca" xlink:type="simple">SALA</named-content>-<tp:taxon-name><tp:taxon-name-part taxon-name-part-type="kingdom">Fungi</tp:taxon-name-part></tp:taxon-name> 3752, <named-content xmlns:xlink="http://www.w3.org/1999/xlink" content-type="dwc:institutional_code" xlink:title="University of Salamanca" xlink:href="http://grbio.org/institution/universidad-de-salamanca" xlink:type="simple">SALA</named-content>-<tp:taxon-name><tp:taxon-name-part taxon-name-part-type="kingdom">Fungi</tp:taxon-name-part></tp:taxon-name> 4111).</p></caption><graphic xmlns:xlink="http://www.w3.org/1999/xlink" xlink:href="mycokeys-105-119-g002.jpg" position="float" orientation="portrait" xlink:type="simple" id="oo_1043212.jpg"><uri content-type="original_file" xlink:type="simple">https://binary.pensoft.net/fig/1043212</uri></graphic></fig><p><bold><italic>Basidiospores</italic></bold>—Cylindrical, moderately curved to lunate, thin-walled, hyaline, smooth, negative in Melzer’s reagent, acyanophilous, (3.0) 3.4–3.9 (4.3) × (1.2) 1.4–1.6 (1.8) μm, Average = 3.6 × 1.5 μm, Q = (1.95) 2.24–2.60 (3.08) Q<sub>AV</sub> = 2.41 (n = 399/15).</p></tp:treatment-sec><tp:treatment-sec sec-type="distribution" id="SECID0EUZBI"><title>Distribution and hosts.</title><p>The species is reported from Mediterranean Europe (e.g. Portugal, Spain, France, Italy, Croatia and Greece), Germany, Slovakia, Poland, Estonia, Sweden, Belarus, Russia, as well as from Armenia, Georgia, Iran, Kazakhstan, China, USA and Canada (Niemelä and Dai 1997; <xref ref-type="bibr" rid="B8">Ghobad-Nejhad 2011</xref>; <xref ref-type="bibr" rid="B2">Bernicchia et al. 2020</xref>; <xref ref-type="bibr" rid="B14">Liu et al. 2022</xref>; this work). It occurs on various broadleaved trees of (<italic><tp:taxon-name><tp:taxon-name-part taxon-name-part-type="genus" reg="Alnus">Alnus</tp:taxon-name-part></tp:taxon-name></italic>, <italic><tp:taxon-name><tp:taxon-name-part taxon-name-part-type="genus" reg="Eucalyptus">Eucalyptus</tp:taxon-name-part></tp:taxon-name></italic>, <italic><tp:taxon-name><tp:taxon-name-part taxon-name-part-type="genus" reg="Fagus">Fagus</tp:taxon-name-part></tp:taxon-name></italic>, <italic><tp:taxon-name><tp:taxon-name-part taxon-name-part-type="genus" reg="Populus">Populus</tp:taxon-name-part></tp:taxon-name></italic>, <italic><tp:taxon-name><tp:taxon-name-part taxon-name-part-type="genus" reg="Quercus">Quercus</tp:taxon-name-part></tp:taxon-name></italic>, <italic><tp:taxon-name><tp:taxon-name-part taxon-name-part-type="genus" reg="Sorbus">Sorbus</tp:taxon-name-part></tp:taxon-name></italic> and <italic><tp:taxon-name><tp:taxon-name-part taxon-name-part-type="genus" reg="Ulmus">Ulmus</tp:taxon-name-part></tp:taxon-name></italic>), as well as on coniferous trees, i.e. <italic><tp:taxon-name><tp:taxon-name-part taxon-name-part-type="genus" reg="Picea">Picea</tp:taxon-name-part></tp:taxon-name></italic>, <italic><tp:taxon-name><tp:taxon-name-part taxon-name-part-type="genus" reg="Pinus">Pinus</tp:taxon-name-part></tp:taxon-name></italic> (<italic><tp:taxon-name><tp:taxon-name-part taxon-name-part-type="genus" reg="Pinus">P.</tp:taxon-name-part><tp:taxon-name-part taxon-name-part-type="species" reg="halepensis">halepensis</tp:taxon-name-part></tp:taxon-name></italic>, <tp:taxon-name><tp:taxon-name-part taxon-name-part-type="genus" reg="Pinus">P.</tp:taxon-name-part><tp:taxon-name-part taxon-name-part-type="species" reg="nigra">nigra</tp:taxon-name-part><tp:taxon-name-part taxon-name-part-type="infraspecific-rank">ssp.</tp:taxon-name-part><tp:taxon-name-part taxon-name-part-type="subspecies" reg="laricio">laricio</tp:taxon-name-part></tp:taxon-name>, <italic><tp:taxon-name><tp:taxon-name-part taxon-name-part-type="genus" reg="Pinus">P.</tp:taxon-name-part><tp:taxon-name-part taxon-name-part-type="species" reg="pinaster">pinaster</tp:taxon-name-part></tp:taxon-name></italic>, <italic><tp:taxon-name><tp:taxon-name-part taxon-name-part-type="genus" reg="Pinus">P.</tp:taxon-name-part><tp:taxon-name-part taxon-name-part-type="species" reg="sylvestris">sylvestris</tp:taxon-name-part></tp:taxon-name></italic>) or <italic><tp:taxon-name><tp:taxon-name-part taxon-name-part-type="genus" reg="Juniperus">Juniperus</tp:taxon-name-part></tp:taxon-name></italic> and on <italic><tp:taxon-name><tp:taxon-name-part taxon-name-part-type="genus" reg="Abies">Abies</tp:taxon-name-part><tp:taxon-name-part taxon-name-part-type="species" reg="cephalonica">cephalonica</tp:taxon-name-part></tp:taxon-name></italic> (this work).</p></tp:treatment-sec><tp:treatment-sec sec-type="material" id="SECID0EJ5BI"><title>Specimens examined.</title><p>Greece: Sterea Ellas, Fthiotida, Gardiki, on trunk of <italic><tp:taxon-name><tp:taxon-name-part taxon-name-part-type="genus" reg="Abies">Abies</tp:taxon-name-part><tp:taxon-name-part taxon-name-part-type="species" reg="cephalonica">cephalonica</tp:taxon-name-part></tp:taxon-name></italic>, 28 April 2007, <named-content xmlns:xlink="http://www.w3.org/1999/xlink" content-type="dwc:institutional_code" xlink:title="Agricultural University of Athens" xlink:href="http://grbio.org/institution/agricultural-university-athens" xlink:type="simple">ACAM</named-content> DD2559, coll. D. Dimou. Attica, Mt. Parnitha, on trunk of <italic><tp:taxon-name><tp:taxon-name-part taxon-name-part-type="genus" reg="Pinus">P.</tp:taxon-name-part><tp:taxon-name-part taxon-name-part-type="species" reg="halepensis">halepensis</tp:taxon-name-part></tp:taxon-name></italic>, 30 May 2013, <named-content xmlns:xlink="http://www.w3.org/1999/xlink" content-type="dwc:institutional_code" xlink:title="Agricultural University of Athens" xlink:href="http://grbio.org/institution/agricultural-university-athens" xlink:type="simple">ACAM</named-content> 2013-0017. coll. E. Polemis. ITALY: Emilia Romana, Forli, Pian del Pero Cullacea, on <italic><tp:taxon-name><tp:taxon-name-part taxon-name-part-type="genus" reg="Ulmus">Ulmus</tp:taxon-name-part><tp:taxon-name-part taxon-name-part-type="species" reg="glabra">glabra</tp:taxon-name-part></tp:taxon-name></italic>, 7 October 2002, <abbrev xmlns:xlink="http://www.w3.org/1999/xlink" content-type="institution" xlink:title="University of Oslo" id="ABBRID0E16BI" xlink:type="simple">HUBO</abbrev> 7629, coll. A. Bernicchia (as <italic><tp:taxon-name><tp:taxon-name-part taxon-name-part-type="genus" reg="Skeletocutis">Sk.</tp:taxon-name-part><tp:taxon-name-part taxon-name-part-type="species" reg="vulgaris">vulgaris</tp:taxon-name-part></tp:taxon-name></italic>); ibidem. on <italic><tp:taxon-name><tp:taxon-name-part taxon-name-part-type="genus" reg="Fagus">Fagus</tp:taxon-name-part></tp:taxon-name></italic> sp. 11 October 2006, <abbrev xmlns:xlink="http://www.w3.org/1999/xlink" content-type="institution" xlink:title="University of Oslo" id="ABBRID0ERACI" xlink:type="simple">HUBO</abbrev> 8296, coll. A. Bernicchia (as <italic><tp:taxon-name><tp:taxon-name-part taxon-name-part-type="genus" reg="Skeletocutis">Sk.</tp:taxon-name-part><tp:taxon-name-part taxon-name-part-type="species" reg="lenis">lenis</tp:taxon-name-part></tp:taxon-name></italic>); Ferrara, Bosco della Mesola, on <italic><tp:taxon-name><tp:taxon-name-part taxon-name-part-type="genus" reg="Populus">Populus</tp:taxon-name-part></tp:taxon-name></italic> sp. 12 November 2003, <abbrev xmlns:xlink="http://www.w3.org/1999/xlink" content-type="institution" xlink:title="University of Oslo" id="ABBRID0EIBCI" xlink:type="simple">HUBO</abbrev> 7701, coll. A. Bernicchia (as <italic><tp:taxon-name><tp:taxon-name-part taxon-name-part-type="genus" reg="Skeletocutis">Sk.</tp:taxon-name-part><tp:taxon-name-part taxon-name-part-type="species" reg="lenis">lenis</tp:taxon-name-part></tp:taxon-name></italic>); Bologna, Parko la Martina, on <italic><tp:taxon-name><tp:taxon-name-part taxon-name-part-type="genus" reg="Pinus">P.</tp:taxon-name-part><tp:taxon-name-part taxon-name-part-type="species" reg="sylvestris">sylvestris</tp:taxon-name-part></tp:taxon-name></italic>, 16 July 2003, <abbrev xmlns:xlink="http://www.w3.org/1999/xlink" content-type="institution" xlink:title="University of Oslo" id="ABBRID0EDCCI" xlink:type="simple">HUBO</abbrev> 7745, coll. A. Bernicchia (as <italic><tp:taxon-name><tp:taxon-name-part taxon-name-part-type="genus" reg="Skeletocutis">Sk.</tp:taxon-name-part><tp:taxon-name-part taxon-name-part-type="species" reg="vulgaris">vulgaris</tp:taxon-name-part></tp:taxon-name></italic>); Ravena, Pineta San Vitale, on <italic><tp:taxon-name><tp:taxon-name-part taxon-name-part-type="genus" reg="Populus">Populus</tp:taxon-name-part><tp:taxon-name-part taxon-name-part-type="species" reg="alba">alba</tp:taxon-name-part></tp:taxon-name></italic>, 4 November 2003, <abbrev xmlns:xlink="http://www.w3.org/1999/xlink" content-type="institution" xlink:title="University of Oslo" id="ABBRID0E5CCI" xlink:type="simple">HUBO</abbrev> 7811, coll./det. A. Bernicchia (as <italic><tp:taxon-name><tp:taxon-name-part taxon-name-part-type="genus" reg="Skeletocutis">Sk.</tp:taxon-name-part><tp:taxon-name-part taxon-name-part-type="species" reg="vulgaris">vulgaris</tp:taxon-name-part></tp:taxon-name></italic>). Sardinia, Tonara, Isca de sa Mela, on <tp:taxon-name><tp:taxon-name-part taxon-name-part-type="genus" reg="Pinus">P.</tp:taxon-name-part><tp:taxon-name-part taxon-name-part-type="species" reg="nigra">nigra</tp:taxon-name-part><tp:taxon-name-part taxon-name-part-type="infraspecific-rank">ssp.</tp:taxon-name-part><tp:taxon-name-part taxon-name-part-type="subspecies" reg="laricio">laricio</tp:taxon-name-part></tp:taxon-name>, 14 October 2007, <abbrev xmlns:xlink="http://www.w3.org/1999/xlink" content-type="institution" xlink:title="University of Oslo" id="ABBRID0E6DCI" xlink:type="simple">HUBO</abbrev> 8465, coll. L. Arras (as <italic><tp:taxon-name><tp:taxon-name-part taxon-name-part-type="genus" reg="Skeletocutis">Sk.</tp:taxon-name-part><tp:taxon-name-part taxon-name-part-type="species" reg="vulgaris">vulgaris</tp:taxon-name-part></tp:taxon-name></italic>); Sorgono, Isca de sa Mela, on <tp:taxon-name><tp:taxon-name-part taxon-name-part-type="genus" reg="Pinus">P.</tp:taxon-name-part><tp:taxon-name-part taxon-name-part-type="species" reg="nigra">nigra</tp:taxon-name-part><tp:taxon-name-part taxon-name-part-type="infraspecific-rank">ssp.</tp:taxon-name-part><tp:taxon-name-part taxon-name-part-type="subspecies" reg="laricio">laricio</tp:taxon-name-part></tp:taxon-name>, 18 November 2009, <abbrev xmlns:xlink="http://www.w3.org/1999/xlink" content-type="institution" xlink:title="University of Oslo" id="ABBRID0EAFCI" xlink:type="simple">HUBO</abbrev> 8522, coll. A. Bernicchia (as <italic><tp:taxon-name><tp:taxon-name-part taxon-name-part-type="genus" reg="Skeletocutis">Sk.</tp:taxon-name-part><tp:taxon-name-part taxon-name-part-type="species" reg="lenis">lenis</tp:taxon-name-part></tp:taxon-name></italic>). SPAIN: Castile-Leon, Garcibuey, on <italic><tp:taxon-name><tp:taxon-name-part taxon-name-part-type="genus" reg="Eucalyptus">Eucalyptus</tp:taxon-name-part><tp:taxon-name-part taxon-name-part-type="species" reg="camaldulensis">camaldulensis</tp:taxon-name-part></tp:taxon-name></italic>, 7 November 2005, <named-content xmlns:xlink="http://www.w3.org/1999/xlink" content-type="dwc:institutional_code" xlink:title="University of Salamanca" xlink:href="http://grbio.org/institution/universidad-de-salamanca" xlink:type="simple">SALA</named-content>-<tp:taxon-name><tp:taxon-name-part taxon-name-part-type="kingdom">Fungi</tp:taxon-name-part></tp:taxon-name> 3749, ibidem. on <italic><tp:taxon-name><tp:taxon-name-part taxon-name-part-type="genus" reg="Pinus">P.</tp:taxon-name-part><tp:taxon-name-part taxon-name-part-type="species" reg="pinaster">pinaster</tp:taxon-name-part></tp:taxon-name></italic>, 22 November 2006, <named-content xmlns:xlink="http://www.w3.org/1999/xlink" content-type="dwc:institutional_code" xlink:title="University of Salamanca" xlink:href="http://grbio.org/institution/universidad-de-salamanca" xlink:type="simple">SALA</named-content>-<tp:taxon-name><tp:taxon-name-part taxon-name-part-type="kingdom">Fungi</tp:taxon-name-part></tp:taxon-name> 3747, coll. S.P. Gorjón (as <italic><tp:taxon-name><tp:taxon-name-part taxon-name-part-type="genus" reg="Skeletocutis">Sk.</tp:taxon-name-part><tp:taxon-name-part taxon-name-part-type="species" reg="lenis">lenis</tp:taxon-name-part></tp:taxon-name></italic>); Herguijuela de la Sierra, on <italic><tp:taxon-name><tp:taxon-name-part taxon-name-part-type="genus" reg="Pinus">P.</tp:taxon-name-part><tp:taxon-name-part taxon-name-part-type="species" reg="pinaster">pinaster</tp:taxon-name-part></tp:taxon-name></italic>, 18 November 2007, <named-content xmlns:xlink="http://www.w3.org/1999/xlink" content-type="dwc:institutional_code" xlink:title="University of Salamanca" xlink:href="http://grbio.org/institution/universidad-de-salamanca" xlink:type="simple">SALA</named-content>-<tp:taxon-name><tp:taxon-name-part taxon-name-part-type="kingdom">Fungi</tp:taxon-name-part></tp:taxon-name> 3752, coll. S.P. Gorjón (as <italic><tp:taxon-name><tp:taxon-name-part taxon-name-part-type="genus" reg="Skeletocutis">Sk.</tp:taxon-name-part><tp:taxon-name-part taxon-name-part-type="species" reg="lenis">lenis</tp:taxon-name-part></tp:taxon-name></italic>); Miranda del Castañar, on <italic><tp:taxon-name><tp:taxon-name-part taxon-name-part-type="genus" reg="Pinus">P.</tp:taxon-name-part><tp:taxon-name-part taxon-name-part-type="species" reg="pinaster">pinaster</tp:taxon-name-part></tp:taxon-name></italic>, 22 November 2006, <named-content xmlns:xlink="http://www.w3.org/1999/xlink" content-type="dwc:institutional_code" xlink:title="University of Salamanca" xlink:href="http://grbio.org/institution/universidad-de-salamanca" xlink:type="simple">SALA</named-content>-<tp:taxon-name><tp:taxon-name-part taxon-name-part-type="kingdom">Fungi</tp:taxon-name-part></tp:taxon-name> 4105, coll. S.P. Gorjón (as <italic><tp:taxon-name><tp:taxon-name-part taxon-name-part-type="genus" reg="Skeletocutis">Skeletocutis</tp:taxon-name-part></tp:taxon-name></italic> sp.); San Martín del Castañar, on <italic><tp:taxon-name><tp:taxon-name-part taxon-name-part-type="genus" reg="Acer">Acer</tp:taxon-name-part><tp:taxon-name-part taxon-name-part-type="species" reg="monspessulatum">monspessulatum</tp:taxon-name-part></tp:taxon-name></italic>, 14 October 2007, <named-content xmlns:xlink="http://www.w3.org/1999/xlink" content-type="dwc:institutional_code" xlink:title="University of Salamanca" xlink:href="http://grbio.org/institution/universidad-de-salamanca" xlink:type="simple">SALA</named-content>-<tp:taxon-name><tp:taxon-name-part taxon-name-part-type="kingdom">Fungi</tp:taxon-name-part></tp:taxon-name> 4111, coll. S.P. Gorjón (as <italic><tp:taxon-name><tp:taxon-name-part taxon-name-part-type="genus" reg="Skeletocutis">Skeletocutis</tp:taxon-name-part></tp:taxon-name></italic> sp.); Cepeda, on <italic><tp:taxon-name><tp:taxon-name-part taxon-name-part-type="genus" reg="Alnus">Alnus</tp:taxon-name-part><tp:taxon-name-part taxon-name-part-type="species" reg="glutinosa">glutinosa</tp:taxon-name-part></tp:taxon-name></italic>, 29 November 2006, <named-content xmlns:xlink="http://www.w3.org/1999/xlink" content-type="dwc:institutional_code" xlink:title="University of Salamanca" xlink:href="http://grbio.org/institution/universidad-de-salamanca" xlink:type="simple">SALA</named-content>-<tp:taxon-name><tp:taxon-name-part taxon-name-part-type="kingdom">Fungi</tp:taxon-name-part></tp:taxon-name> 3745, coll. S.P. Gorjón (as <italic><tp:taxon-name><tp:taxon-name-part taxon-name-part-type="genus" reg="Skeletocutis">Sk.</tp:taxon-name-part><tp:taxon-name-part taxon-name-part-type="species" reg="lenis">lenis</tp:taxon-name-part></tp:taxon-name></italic>).</p></tp:treatment-sec><ref-list><ref id="B8"><mixed-citation xmlns:xlink="http://www.w3.org/1999/xlink" xlink:type="simple"><person-group><name name-style="western"><surname>Ghobad-Nejhad</surname><given-names>M</given-names></name></person-group> (<year>2011</year>) Updated checklist of corticioid and poroid basidiomycetes of the Caucasus region. Mycotaxon 117: 508.</mixed-citation></ref><ref id="B2"><mixed-citation xmlns:xlink="http://www.w3.org/1999/xlink" xlink:type="simple"><person-group><name name-style="western"><surname>Bernicchia</surname><given-names>A</given-names></name><name name-style="western"><surname>Gorjón</surname><given-names>SP</given-names></name><name name-style="western"><surname>Arras</surname><given-names>L</given-names></name><name name-style="western"><surname>Facchini</surname><given-names>M</given-names></name><name name-style="western"><surname>Porcu</surname><given-names>G</given-names></name><name name-style="western"><surname>Trichies</surname><given-names>G</given-names></name></person-group> (<year>2020</year>) Polypores of the Mediterranean region. Romar SRL, Segrate, Italy, 904.</mixed-citation></ref><ref id="B14"><mixed-citation xmlns:xlink="http://www.w3.org/1999/xlink" xlink:type="simple"><person-group><name name-style="western"><surname>Liu</surname><given-names>ZB</given-names></name><name name-style="western"><surname>Zhou</surname><given-names>M</given-names></name><name name-style="western"><surname>Wu</surname><given-names>F</given-names></name><name name-style="western"><surname>Yu</surname><given-names>J</given-names></name></person-group> (<year>2022</year>) <article-title>Two New Species of <italic><tp:taxon-name><tp:taxon-name-part taxon-name-part-type="genus">Sidera</tp:taxon-name-part></tp:taxon-name></italic> (<tp:taxon-name><tp:taxon-name-part taxon-name-part-type="order">Hymenochaetales</tp:taxon-name-part></tp:taxon-name>, <tp:taxon-name><tp:taxon-name-part taxon-name-part-type="phylum">Basidiomycota</tp:taxon-name-part></tp:taxon-name>) from Southwest China.</article-title><source>Journal of <tp:taxon-name><tp:taxon-name-part taxon-name-part-type="kingdom">Fungi</tp:taxon-name-part></tp:taxon-name></source><volume>8</volume>(<issue>4</issue>): <fpage>385</fpage>. <ext-link xlink:href="10.3390/jof8040385" ext-link-type="doi" xlink:type="simple">https://doi.org/10.3390/jof8040385</ext-link></mixed-citation></ref></ref-list></tp:taxon-treatment>
